# Supplementary material for: Potential Sources of High Frequency and Biphonic Vocalization in the Dhole (Cuon alpinus)
Source: PLoS One. 2016 Jan 5;11(1):e0146330. doi: 10.1371/journal.pone.0146330 (PMC4701476; doi:10.1371/journal.pone.0146330)
Supplement: S1 Table — 104 yaps, 89 biphonic yap-squeaks, and 98 squeaks. (XLS) [file pone.0146330.s005.xls]

## Sheet: Data
Date	Year	File	Name	Name N	Sex	Call type	Quality	g dur	g0 start	g0 end	g0 max	g peak	f dur	f0 start	f0 end	f0 max	f peak	biph call dur
2001-02-09	2001	01140201_09_02_01_MZoo	Svet	1	female	squeak	4	0.096	7.453	10.125	10.125	10070
2001-02-09	2001	01140202_09_02_01_MZoo	Svet	1	female	squeak	4	0.101	8.671	9.468	9.89	9750
2001-02-09	2001	01140202_09_02_01_MZoo	Svet	1	female	squeak	5	0.149	6.703	9.609	9.796	9750
2001-02-09	2001	01140202_09_02_01_MZoo	Svet	1	female	squeak	5	0.261	6.984	8.531	9.656	7260
2001-02-22	2001	01160201_22_02_01_MZoo	Svet	1	female	squeak	4	0.15	7.312	6.421	9	8810
2001-02-22	2001	01160201_22_02_01_MZoo	Svet	1	female	squeak	4	0.112	7.64	8.671	8.953	8710
2001-02-22	2001	01160201_22_02_01_MZoo	Svet	1	female	squeak	4	0.092	8.203	7.265	9.843	9750
2001-02-22	2001	01160201_22_02_01_MZoo	Svet	1	female	squeak	4	0.101	6.328	5.812	8.25	7540
2001-03-01	2001	01170201_01_03_01_MZoo	Svet	1	female	squeak	5	0.13	5.062	8.859	8.859	8250
2001-03-12	2001	01180101_12_03_01_MZoo	Svet	1	female	squeak	4	0.114	6	8.531	8.953	8810
2001-03-12	2001	01180101_12_03_01_MZoo	Svet	1	female	squeak	4	0.092	5.859	7.593	8.296	7920
2001-03-12	2001	01180101_12_03_01_MZoo	Svet	1	female	squeak	4	0.144	6.046	7.968	8.765	7920
2001-03-12	2001	01180101_12_03_01_MZoo	Svet	1	female	squeak	4	0.09	6.75	7.218	9.421	9280
2001-03-15	2001	01190101_15_03_01_MZoo	Svet	1	female	squeak	4	0.078	9.75	9.75	10.171	9890
2001-03-15	2001	01190101_15_03_01_MZoo	Svet	1	female	squeak	4	0.101	8.625	9.421	9.421	9370
2001-03-15	2001	01190102_15_03_01_MZoo	Svet	1	female	squeak	5	0.133	6.89	8.39	9	8850
2001-03-15	2001	01190102_15_03_01_MZoo	Svet	1	female	squeak	5	0.117	8.156	7.359	9.375	8950
2001-03-15	2001	01190102_15_03_01_MZoo	Svet	1	female	squeak	4	0.081	8.343	9.187	9.187	8340
2002-07-30	2002	02300108_30_07_02_MuensterZoo	Muenster	2	male	squeak	4	0.159	9.234	9.234	9.281	9180
2002-07-31	2002	02310103_31_07_02_MuensterZoo	Muenster	2	male	squeak	4	0.072	8.296	9.375	10.546	10450
2002-07-31	2002	02310103_31_07_02_MuensterZoo	Muenster	2	male	squeak	3	0.088	8.765	9.843	10.828	10450
2002-07-31	2002	02310109_31_07_02_MuensterZoo	Muenster	2	male	squeak	3	0.167	7.546	9.609	10.312	7590
2003-07-08	2003	03110302_08_07_03_Zoopitomnik	Vika	3	female	squeak	6	0.118	6.468	8.578	8.671	8530
2003-07-08	2003	03110302_08_07_03_Zoopitomnik	Vika	3	female	squeak	6	0.094	5.953	7.593	8.484	8390
2003-07-08	2003	03110302_08_07_03_Zoopitomnik	Vika	3	female	squeak	6	0.097	6.187	7.875	8.578	8390
2003-07-08	2003	03110302_08_07_03_Zoopitomnik	Vika	3	female	squeak	6	0.09	6.375	8.625	8.765	8620
2003-07-08	2003	03110302_08_07_03_Zoopitomnik	Vika	3	female	squeak	6	0.073	6.281	8.484	8.578	8530
2003-07-08	2003	03110302_08_07_03_Zoopitomnik	Vika	3	female	squeak	6	0.084	6.14	8.343	8.39	8250
2003-07-08	2003	03110302_08_07_03_Zoopitomnik	Vika	3	female	squeak	6	0.12	6.328	8.531	8.671	8530
2003-07-08	2003	03120301_08_07_03_Zoopitomnik	Vika	3	female	squeak	6	0.08	6.937	8.484	8.531	8340
2003-07-08	2003	03120302_08_07_03_Zoopitomnik	Vika	3	female	squeak	6	0.096	6.515	7.781	8.531	8150
2003-07-08	2003	03120302_08_07_03_Zoopitomnik	Vika	3	female	squeak	6	0.09	7.031	8.437	8.531	8340
2003-07-08	2003	03120302_08_07_03_Zoopitomnik	Vika	3	female	squeak	6	0.103	6.375	8.39	8.531	7920
2003-07-08	2003	03120302_08_07_03_Zoopitomnik	Vika	3	female	squeak	6	0.068	7.968	10.031	10.921	9750
2003-07-08	2003	03120303_08_07_03_Zoopitomnik	Vika	3	female	squeak	6	0.088	6.14	8.39	8.39	7780
2003-07-08	2003	03120303_08_07_03_Zoopitomnik	Vika	3	female	squeak	6	0.09	6	8.25	8.484	8390
2003-07-08	2003	03120303_08_07_03_Zoopitomnik	Vika	3	female	squeak	6	0.099	7.265	8.671	8.671	8670
2003-07-08	2003	03120303_08_07_03_Zoopitomnik	Vika	3	female	squeak	6	0.08	5.343	8.062	8.296	7820
2003-07-08	2003	03120303_08_07_03_Zoopitomnik	Vika	3	female	squeak	6	0.127	6.093	8.015	8.765	8620
2003-07-08	2003	03120303_08_07_03_Zoopitomnik	Vika	3	female	squeak	6	0.112	5.718	7.968	8.062	7870
2003-07-08	2003	03120303_08_07_03_Zoopitomnik	Vika	3	female	squeak	6	0.073	5.437	7.828	8.437	8390
2003-07-08	2003	03120304_08_07_03_Zoopitomnik	Vika	3	female	squeak	6	0.078	6.375	7.828	8.109	8010
2003-07-08	2003	03120304_08_07_03_Zoopitomnik	Vika	3	female	squeak	6	0.096	6.515	7.875	8.531	8480
2003-07-08	2003	03120304_08_07_03_Zoopitomnik	Vika	3	female	squeak	6	0.075	6.281	7.781	8.296	8010
2003-07-08	2003	03120304_08_07_03_Zoopitomnik	Vika	3	female	squeak	6	0.072	6.187	8.015	8.484	8010
2003-07-08	2003	03120304_08_07_03_Zoopitomnik	Vika	3	female	squeak	6	0.084	6.281	7.781	8.39	8390
2003-07-08	2003	03120304_08_07_03_Zoopitomnik	Vika	3	female	squeak	6	0.09	7.078	8.156	8.625	8150
2003-07-08	2003	03120304_08_07_03_Zoopitomnik	Vika	3	female	squeak	6	0.104	6.984	8.203	8.578	8480
2003-07-08	2003	03120304_08_07_03_Zoopitomnik	Vika	3	female	squeak	6	0.107	7.64	8.343	8.718	8570
2003-07-08	2003	03120304_08_07_03_Zoopitomnik	Vika	3	female	squeak	6	0.094	6.984	7.687	8.531	7870
2003-07-08	2003	03120304_08_07_03_Zoopitomnik	Vika	3	female	squeak	6	0.086	6.14	7.312	8.484	8390
2003-07-08	2003	03120401_08_07_03_Zoopitomnik	Vika	3	female	squeak	6	0.091	6.187	7.875	8.718	8480
2003-07-08	2003	03120401_08_07_03_Zoopitomnik	Vika	3	female	squeak	6	0.089	6.328	8.343	8.578	8480
2003-07-08	2003	03120402_08_07_03_Zoopitomnik	Vika	3	female	squeak	6	0.08	5.203	7.875	8.203	8060
2003-07-08	2003	03120402_08_07_03_Zoopitomnik	Vika	3	female	squeak	6	0.057	10.546	9.703	10.5	9790
2003-07-08	2003	03120402_08_07_03_Zoopitomnik	Vika	3	female	squeak	6	0.105	10.406	10.546	10.546	9560
2003-07-08	2003	03120402_08_07_03_Zoopitomnik	Vika	3	female	squeak	6	0.1	6.515	7.64	8.671	8530
2003-07-08	2003	03120402_08_07_03_Zoopitomnik	Vika	3	female	squeak	6	0.052	5.437	8.109	8.484	8340
2003-07-11	2003	03180401_11_07_03_Zoopitomnik	Vika	3	female	squeak	6	0.087	8.437	10.5	10.5	9790
2003-07-11	2003	03180402_11_07_03_Zoopitomnik	Vika	3	female	squeak	6	0.08	5.578	7.218	7.968	7820
2003-07-12	2003	03210402_12_07_03_Zoopitomnik	Vika	3	female	squeak	6	0.072	8.625	8.906	10.125	9460
2003-09-18	2003	03580101_18_09_03_Tierpark	Nika	4	female	squeak	6	0.156	7.125	9.515	9.515	9000
2003-09-18	2003	03580101_18_09_03_Tierpark	Nika	4	female	squeak	5	0.147	8.578	9.562	9.796	9460
2003-09-18	2003	03580101_18_09_03_Tierpark	Nika	4	female	squeak	5	0.157	8.015	9.656	10.078	9510
2003-09-18	2003	03580101_18_09_03_Tierpark	Nika	4	female	squeak	6	0.129	9.187	9.609	9.609	9280
2003-09-18	2003	03580101_18_09_03_Tierpark	Nika	4	female	squeak	6	0.143	8.671	9.375	9.375	9040
2003-09-18	2003	03580101_18_09_03_Tierpark	Nika	4	female	squeak	5	0.123	10.687	10.593	10.781	10640
2003-09-18	2003	03580101_18_09_03_Tierpark	Nika	4	female	squeak	5	0.152	8.25	9.75	9.75	9140
2003-09-18	2003	03580101_18_09_03_Tierpark	Nika	4	female	squeak	5	0.124	9.328	9.843	9.796	9420
2003-09-19	2003	03590102_19_09_03_Tierpark	Nika	4	female	squeak	5	0.144	8.718	9.609	9.562	9370
2003-09-19	2003	03590102_19_09_03_Tierpark	Nika	4	female	squeak	5	0.153	8.343	9.609	9.609	9370
2003-09-19	2003	03590102_19_09_03_Tierpark	Nika	4	female	squeak	5	0.165	8.531	9.984	9.984	9370
2003-09-20	2003	03600101_20_09_03_Tierpark	Nika	4	female	squeak	5	0.136	9.14	9.281	9.375	9180
2003-09-20	2003	03600102_20_09_03_Tierpark	Nika	4	female	squeak	5	0.104	8.531	8.625	9.328	9180
2003-09-20	2003	03600102_20_09_03_Tierpark	Nika	4	female	squeak	5	0.121	8.39	9.234	9.421	9090
2003-09-20	2003	03600103_20_09_03_Tierpark	Nika	4	female	squeak	5	0.134	9.89	9.937	10.078	9840
2003-09-20	2003	03600103_20_09_03_Tierpark	Nika	4	female	squeak	6	0.127	9.187	9.796	9.796	9320
2003-09-20	2003	03600103_20_09_03_Tierpark	Nika	4	female	squeak	6	0.104	8.765	9.843	9.843	9460
2003-09-20	2003	03600103_20_09_03_Tierpark	Nika	4	female	squeak	6	0.136	8.812	9.468	9.75	9230
2003-09-20	2003	03600103_20_09_03_Tierpark	Nika	4	female	squeak	6	0.127	8.859	9.703	9.703	9180
2003-09-20	2003	03600103_20_09_03_Tierpark	Nika	4	female	squeak	5	0.115	9	9.375	9.375	9230
2003-09-21	2003	03610101_21_09_03_Tierpark	Nika	4	female	squeak	5	0.154	9.75	10.5	10.546	9930
2003-09-21	2003	03610102_21_09_03_Tierpark	Nika	4	female	squeak	5	0.107	9.234	9.562	9.609	9420
2003-09-21	2003	03610103_21_09_03_Tierpark	Nika	4	female	squeak	5	0.143	8.578	9.984	9.984	9460
2003-09-21	2003	03610103_21_09_03_Tierpark	Nika	4	female	squeak	5	0.144	9.703	9.656	9.984	9510
2003-09-21	2003	03610103_21_09_03_Tierpark	Nika	4	female	squeak	5	0.115	9.843	9.375	9.89	9420
2003-09-21	2003	03610103_21_09_03_Tierpark	Nika	4	female	squeak	5	0.116	9.093	9.609	9.609	9320
2003-09-21	2003	03610202_21_09_03_Tierpark	Nika	4	female	squeak	6	0.102	8.906	9.093	9.609	9420
2003-09-21	2003	03610202_21_09_03_Tierpark	Nika	4	female	squeak	5	0.147	8.906	9.89	9.89	9650
2003-09-21	2003	03610202_21_09_03_Tierpark	Nika	4	female	squeak	6	0.135	9.046	9.703	9.656	9320
2003-09-21	2003	03610202_21_09_03_Tierpark	Nika	4	female	squeak	5	0.244	8.625	9.281	10.125	9790
2003-09-21	2003	03610202_21_09_03_Tierpark	Nika	4	female	squeak	6	0.156	8.578	10.125	10.125	9510
2003-09-21	2003	03610202_21_09_03_Tierpark	Nika	4	female	squeak	5	0.103	10.875	10.734	11.671	11150
2003-09-21	2003	03610202_21_09_03_Tierpark	Nika	4	female	squeak	5	0.113	9.468	9.656	10.031	9320
2003-09-21	2003	03610202_21_09_03_Tierpark	Nika	4	female	squeak	5	0.149	9.328	9.937	9.937	9840
2003-09-21	2003	03610202_21_09_03_Tierpark	Nika	4	female	squeak	6	0.108	8.109	9.609	9.609	9510
2003-09-21	2003	03610202_21_09_03_Tierpark	Nika	4	female	squeak	5	0.133	9.14	9.562	9.562	9230
2003-09-21	2003	03610202_21_09_03_Tierpark	Nika	4	female	squeak	5	0.121	8.625	9.375	9.421	9230
2001-02-09	2001	01140201_09_02_01_MZoo	Svet	1	female	yap	4						0.127	0.906	0.796667	0.984333	930
2001-02-09	2001	01140201_09_02_01_MZoo	Svet	1	female	yap	4						0.089	0.828	0.812333	0.875	840
2001-02-09	2001	01140201_09_02_01_MZoo	Svet	1	female	yap	4						0.067	0.796667	0.781	0.859333	840
2001-02-09	2001	01140201_09_02_01_MZoo	Svet	1	female	yap	4						0.112	0.812333	0.75	0.890333	2570
2001-02-09	2001	01140201_09_02_01_MZoo	Svet	1	female	yap	4						0.128	0.781	0.781	0.906	3460
2001-02-09	2001	01140201_09_02_01_MZoo	Svet	1	female	yap	4						0.076	0.843	0.609	1.031	890
2001-02-09	2001	01140201_09_02_01_MZoo	Svet	1	female	yap	4						0.073	0.843667	0.687333	0.890333	3420
2001-02-09	2001	01140201_09_02_01_MZoo	Svet	1	female	yap	4						0.068	0.890333	0.734333	0.890333	840
2001-02-09	2001	01140201_09_02_01_MZoo	Svet	1	female	yap	4						0.075	0.890333	0.703	0.968667	460
2001-02-09	2001	01140201_09_02_01_MZoo	Svet	1	female	yap	4						0.089	0.843667	0.703	0.984333	930
2001-02-09	2001	01140201_09_02_01_MZoo	Svet	1	female	yap	4						0.086	0.875	0.812333	0.953	1870
2001-02-09	2001	01140201_09_02_01_MZoo	Svet	1	female	yap	4						0.09	0.859333	0.75	0.953	3560
2001-02-09	2001	01140202_09_02_01_MZoo	Svet	1	female	yap	5						0.074	0.937	0.843	1.031	930
2001-02-09	2001	01140202_09_02_01_MZoo	Svet	1	female	yap	5						0.1	0.937	0.843	1.031	930
2001-02-09	2001	01140204_09_02_01_MZoo	Svet	1	female	yap	4						0.063	0.75	0.609	0.8435	1590
2001-02-09	2001	01140204_09_02_01_MZoo	Svet	1	female	yap	4						0.073	0.703	0.609	0.89	890
2001-02-09	2001	01140204_09_02_01_MZoo	Svet	1	female	yap	4						0.067	0.867	0.84375	0.914	3510
2001-02-09	2001	01140204_09_02_01_MZoo	Svet	1	female	yap	4						0.102	0.8435	0.609	0.9375	1870
2001-02-15	2001	01150101_15_02_01_MZoo	Svet	1	female	yap	4						0.081	0.75	0.421	0.89	1680
2001-02-15	2001	01150101_15_02_01_MZoo	Svet	1	female	yap	4						0.106	0.75	0.75	0.89	750
2001-02-15	2001	01150101_15_02_01_MZoo	Svet	1	female	yap	5						0.087	0.656	0.75	0.984	890
2001-02-15	2001	01150101_15_02_01_MZoo	Svet	1	female	yap	4						0.088	0.796	0.89	1.031	890
2001-02-15	2001	01150101_15_02_01_MZoo	Svet	1	female	yap	5						0.065	0.812333	0.781	0.890333	890
2001-02-15	2001	01150102_15_02_01_MZoo	Svet	1	female	yap	4						0.068	0.734333	0.859333	0.890333	840
2001-02-15	2001	01150102_15_02_01_MZoo	Svet	1	female	yap	4						0.077	0.75	0.75	1.031	930
2001-02-15	2001	01150102_15_02_01_MZoo	Svet	1	female	yap	4						0.062	0.781	0.890333	0.937333	3560
2001-02-15	2001	01150102_15_02_01_MZoo	Svet	1	female	yap	4						0.072	0.796	0.656	0.89	2570
2001-02-15	2001	01150102_15_02_01_MZoo	Svet	1	female	yap	4						0.067	0.75	0.625	0.875	840
2001-02-15	2001	01150102_15_02_01_MZoo	Svet	1	female	yap	4						0.073	0.796	0.468	0.937	840
2001-02-22	2001	01160201_22_02_01_Mzoo	Svet	1	female	yap	4						0.117	0.796667	0.703	0.953	1820
2001-02-22	2001	01160201_22_02_01_Mzoo	Svet	1	female	yap	4						0.095	0.867	0.82	1.0075	930
2001-03-01	2001	01170201_01_03_01_MZoo	Svet	1	female	yap	5						0.074	0.843	0.656	1.031	1870
2001-03-01	2001	01170201_01_03_01_MZoo	Svet	1	female	yap	6						0.082	0.796	0.656	0.984	890
2001-03-01	2001	01170201_01_03_01_MZoo	Svet	1	female	yap	6						0.068	0.796	0.562	0.89	790
2001-03-01	2001	01170201_01_03_01_MZoo	Svet	1	female	yap	6						0.071	0.796	0.562	0.984	890
2001-03-12	2001	01180101_12_03_01_MZoo	Svet	1	female	yap	4						0.074	0.937	0.796	1.031	930
2001-03-12	2001	01180102_12_03_01_MZoo	Svet	1	female	yap	4						0.063	0.828	0.703	0.875	2530
2001-03-12	2001	01180102_12_03_01_MZoo	Svet	1	female	yap	4						0.085	0.75	0.515	0.843	790
2001-03-12	2001	01180102_12_03_01_MZoo	Svet	1	female	yap	4						0.096	0.75	0.515	0.89	840
2001-03-12	2001	01180102_12_03_01_MZoo	Svet	1	female	yap	4						0.086	0.75	0.687333	0.890333	2570
2001-03-15	2001	01190101_15_03_01_MZoo	Svet	1	female	yap	4						0.075	0.796	0.656	0.984	890
2001-03-15	2001	01190102_15_03_01_MZoo	Svet	1	female	yap	5						0.127	0.468	0.843	0.984	890
2001-03-15	2001	01190102_15_03_01_MZoo	Svet	1	female	yap	5						0.098	0.89	0.796	1.078	930
2001-03-15	2001	01190102_15_03_01_MZoo	Svet	1	female	yap	5						0.08	0.937	0.468	0.984	930
2001-03-19	2001	01200301_19_03_01_MZoo	Svet	1	female	yap	4						0.116	0.75	0.703	0.984	890
2002-07-30	2002	02300106_30_07_02_MuensterZoo	Muenster	2	male	yap	5						0.097	0.75	0.562	0.89	750
2002-07-30	2002	02300106_30_07_02_MuensterZoo	Muenster	2	male	yap	5						0.125	0.703	0.515	0.89	750
2002-07-30	2002	02300107_30_07_02_MuensterZoo	Muenster	2	male	yap	4						0.163	0.796	0.562	0.843	750
2002-07-30	2002	02300108_30_07_02_MuensterZoo	Muenster	2	male	yap	4						0.052	0.828	0.734333	0.875	840
2002-07-30	2002	02300108_30_07_02_MuensterZoo	Muenster	2	male	yap	4						0.161	0.656	0.703	0.937	790
2002-07-30	2002	02300108_30_07_02_MuensterZoo	Muenster	2	male	yap	4						0.122	0.75	0.562	0.796	650
2002-07-30	2002	02300108_30_07_02_MuensterZoo	Muenster	2	male	yap	4						0.06	0.562	0.562	0.656	560
2002-07-30	2002	02300108_30_07_02_MuensterZoo	Muenster	2	male	yap	4						0.091	0.656	0.468	0.703	600
2002-07-30	2002	02300108_30_07_02_MuensterZoo	Muenster	2	male	yap	4						0.066	0.75	0.562	0.843	700
2002-07-30	2002	02300108_30_07_02_MuensterZoo	Muenster	2	male	yap	4						0.131	0.843	0.656	0.984	750
2002-07-30	2002	02300108_30_07_02_MuensterZoo	Muenster	2	male	yap	4						0.413	0.703	0.515	0.89	750
2002-07-30	2002	02300108_30_07_02_MuensterZoo	Muenster	2	male	yap	4						0.157	0.656	0.468	0.796	1350
2002-07-30	2002	02300108_30_07_02_MuensterZoo	Muenster	2	male	yap	4						0.444	0.703	0.562	0.796	700
2002-07-30	2002	02300108_30_07_02_MuensterZoo	Muenster	2	male	yap	4						0.096	0.609	0.468	0.75	650
2002-07-30	2002	02300108_30_07_02_MuensterZoo	Muenster	2	male	yap	4						0.673	0.609	0.609	0.796	700
2002-07-30	2002	02300108_30_07_02_MuensterZoo	Muenster	2	male	yap	4						0.107	0.621	0.574	0.703	2670
2002-07-30	2002	02300108_30_07_02_MuensterZoo	Muenster	2	male	yap	4						0.538	0.703	0.562	0.843	700
2002-07-30	2002	02300108_30_07_02_MuensterZoo	Muenster	2	male	yap	4						0.156	0.562	0.562	0.703	600
2002-07-30	2002	02300108_30_07_02_MuensterZoo	Muenster	2	male	yap	4						0.633	0.656	0.703	0.843	750
2002-07-30	2002	02300108_30_07_02_MuensterZoo	Muenster	2	male	yap	4						0.089	0.75	0.562	0.843	750
2002-07-30	2002	02300108_30_07_02_MuensterZoo	Muenster	2	male	yap	4						0.381	0.609	0.515	0.843	700
2002-07-30	2002	02300108_30_07_02_MuensterZoo	Muenster	2	male	yap	4						0.221	0.656	0.609	0.75	460
2002-07-30	2002	02300108_30_07_02_MuensterZoo	Muenster	2	male	yap	4						0.264	0.656	0.75	0.75	700
2002-07-30	2002	02300108_30_07_02_MuensterZoo	Muenster	2	male	yap	4						0.177	0.703	0.703	0.89	750
2002-07-30	2002	02300108_30_07_02_MuensterZoo	Muenster	2	male	yap	4						0.158	0.421	0.562	0.75	600
2002-07-30	2002	02300108_30_07_02_MuensterZoo	Muenster	2	male	yap	4						0.162	0.515	0.421	0.796	650
2002-07-31	2002	02310101_31_07_02_MuensterZoo	Muenster	2	male	yap	4						0.137	0.75	0.562	0.89	750
2002-07-31	2002	02310101_31_07_02_MuensterZoo	Muenster	2	male	yap	4						0.103	0.656	0.562	0.843	700
2002-07-31	2002	02310101_31_07_02_MuensterZoo	Muenster	2	male	yap	4						0.096	0.703	0.515	0.843	700
2002-07-31	2002	02310101_31_07_02_MuensterZoo	Muenster	2	male	yap	4						0.092	0.703	0.656	0.89	750
2002-07-31	2002	02310103_31_07_02_MuensterZoo	Muenster	2	male	yap	4						0.098	0.75	0.468	0.796	700
2002-07-31	2002	02310103_31_07_02_MuensterZoo	Muenster	2	male	yap	4						0.112	0.609	0.468	0.796	650
2002-07-31	2002	02310103_31_07_02_MuensterZoo	Muenster	2	male	yap	4						0.117	0.656	0.515	0.796	650
2002-07-31	2002	02310103_31_07_02_MuensterZoo	Muenster	2	male	yap	4						0.112	0.75	0.656	0.843	650
2002-07-31	2002	02310103_31_07_02_MuensterZoo	Muenster	2	male	yap	4						0.14	0.656	0.562	0.796	650
2002-07-31	2002	02310103_31_07_02_MuensterZoo	Muenster	2	male	yap	4						0.164	0.468	0.515	0.796	650
2002-07-31	2002	02310103_31_07_02_MuensterZoo	Muenster	2	male	yap	4						0.169	0.421	0.562	0.75	700
2002-07-31	2002	02310103_31_07_02_MuensterZoo	Muenster	2	male	yap	4						0.136	0.562	0.609	0.796	600
2002-07-31	2002	02310103_31_07_02_MuensterZoo	Muenster	2	male	yap	4						0.166	0.468	0.562	0.75	700
2002-07-31	2002	02310103_31_07_02_MuensterZoo	Muenster	2	male	yap	4						0.084	0.75	0.515	0.843	750
2002-07-31	2002	02310103_31_07_02_MuensterZoo	Muenster	2	male	yap	4						0.084	0.796	0.421	0.89	750
2002-07-31	2002	02310103_31_07_02_MuensterZoo	Muenster	2	male	yap	4						0.128	0.703	0.515	0.796	750
2002-07-31	2002	02310103_31_07_02_MuensterZoo	Muenster	2	male	yap	4						0.169	0.609	0.562	0.89	700
2002-07-31	2002	02310103_31_07_02_MuensterZoo	Muenster	2	male	yap	4						0.089	0.421	0.375	0.703	560
2002-07-31	2002	02310107_31_07_02_MuensterZoo	Muenster	2	male	yap	4						0.103	0.781	0.703	0.890333	750
2002-07-31	2002	02310107_31_07_02_MuensterZoo	Muenster	2	male	yap	4						0.138	0.703	0.75	0.843	700
2002-07-31	2002	02310107_31_07_02_MuensterZoo	Muenster	2	male	yap	4						0.099	0.937	0.562	0.89	750
2003-07-08	2003	03120402_08_07_03_Zoopitomnik	Vika	3	female	yap	5						0.05	1.031	0.75	0.984	1920
2003-07-08	2003	03120402_08_07_03_Zoopitomnik	Vika	3	female	yap	5						0.046	0.843	0.656	0.937	840
2003-07-08	2003	03120402_08_07_03_Zoopitomnik	Vika	3	female	yap	4						0.043	1	0.843667	1.031	980
2003-07-08	2003	03120402_08_07_03_Zoopitomnik	Vika	3	female	yap	5						0.03	0.796	0.656	0.89	790
2003-07-08	2003	03120402_08_07_03_Zoopitomnik	Vika	3	female	yap	4						0.034	0.984	0.656	0.9605	2710
2003-07-11	2003	03180401_11_07_03_Zoopitomnik	Vika	3	female	yap	6						0.044	0.89	0.703	0.937	840
2003-07-08	2003	03110201_08_07_03_Zoopitomnik	Vika	3	female	yap	5						0.059	0.656	0.609	0.843	700
2003-07-08	2003	03110101_08_07_03_Zoopitomnik	Vika	3	female	yap	5						0.032	1.031	0.703	1.078	980
2003-07-08	2003	03110101_08_07_03_Zoopitomnik	Vika	3	female	yap	5						0.049	1.125	0.75	1.078	1030
2003-09-21	2003	03610103_21_09_03_Tierpark	Nika	4	female	yap	6						0.061	0.75	0.796	0.843	750
2003-09-21	2003	03610103_21_09_03_Tierpark	Nika	4	female	yap	5						0.068	0.843	0.656	0.937	840
2003-09-21	2003	03610202_21_09_03_Tierpark	Nika	4	female	yap	4						0.113	0.781	0.859333	0.937333	2710
2001-02-09	2001	01140201_09_02_01_MZoo	Svet	1	female	yap-squeak	4	0.116	9.046	9.328	9.375	9230	0.115	0.843	0.703	1.031	890	0.142
2001-02-15	2001	01150101_15_02_01_MZoo	Svet	1	female	yap-squeak	4	0.096	7.406	6.984	7.546	6890	0.081	0.656	0.75	0.89	3280	0.096
2001-02-15	2001	01150101_15_02_01_MZoo	Svet	1	female	yap-squeak	4	0.092	6.375	6.937	6.89	6460	0.078	0.765333	0.734333	0.875	2480	0.092
2001-02-15	2001	01150102_15_02_01_MZoo	Svet	1	female	yap-squeak	5	0.042	8.578	4.593	8.531	8060	0.097	0.75	0.843	1.125	890	0.122
2001-02-15	2001	01150102_15_02_01_MZoo	Svet	1	female	yap-squeak	5	0.08	8.578	8.812	9.468	9000	0.074	0.796	0.843	1.078	930	0.091
2001-02-22	2001	01160201_22_02_01_MZoo	Svet	1	female	yap-squeak	4	0.07	8.671	9.984	10.406	9980	0.085	0.8435	0.703	0.984	1870	0.094
2001-02-22	2001	01160201_22_02_01_MZoo	Svet	1	female	yap-squeak	4	0.079	9.609	9.515	9.75	9650	0.099	0.9375	0.703	1.031	930	0.099
2001-02-22	2001	01160201_22_02_01_MZoo	Svet	1	female	yap-squeak	4	0.052	9.984	9.515	10.078	9980	0.074	0.937	0.843	1.125	980	0.074
2001-02-22	2001	01160201_22_02_01_MZoo	Svet	1	female	yap-squeak	4	0.043	7.5	4.734	8.718	8480	0.131	0.867	0.7965	1.0075	930	0.164
2001-02-22	2001	01160201_22_02_01_MZoo	Svet	1	female	yap-squeak	5	0.047	7.265	7.5	7.781	7500	0.066	0.515	0.421	0.843	2200	0.066
2001-02-22	2001	01160201_22_02_01_MZoo	Svet	1	female	yap-squeak	5	0.086	9.796	6.656	9.984	9700	0.07	0.718667	0.687333	0.859333	790	0.086
2001-02-22	2001	01160201_22_02_01_MZoo	Svet	1	female	yap-squeak	5	0.116	8.437	9.656	9.937	9700	0.056	0.89	0.609	0.89	750	0.122
2001-03-01	2001	01170201_01_03_01_MZoo	Svet	1	female	yap-squeak	5	0.104	9.515	8.39	9.703	8710	0.069	0.765333	0.718667	0.906	840	0.104
2001-03-01	2001	01170201_01_03_01_MZoo	Svet	1	female	yap-squeak	5	0.082	8.953	9.234	9	9140	0.066	0.703	0.562	0.89	790	0.082
2001-03-01	2001	01170201_01_03_01_MZoo	Svet	1	female	yap-squeak	5	0.089	9.187	7.359	9.609	8760	0.07	0.75	0.515	0.984	890	0.102
2001-03-01	2001	01170201_01_03_01_MZoo	Svet	1	female	yap-squeak	4	0.102	6.187	4.453	6.14	5850	0.058	0.796	0.562	0.843	700	0.114
2001-03-01	2001	01170201_01_03_01_MZoo	Svet	1	female	yap-squeak	4	0.082	9.562	8.953	9.796	9650	0.042	0.703	0.609	0.843	700	0.086
2001-03-15	2001	01190101_15_03_01_MZoo	Svet	1	female	yap-squeak	4	0.134	9.234	7.453	9.375	9230	0.065	0.8435	0.609	0.867	2480	0.134
2001-03-15	2001	01190101_15_03_01_MZoo	Svet	1	female	yap-squeak	4	0.084	9.656	9.656	9.843	9980	0.086	0.781	0.703	0.890333	840	0.094
2001-03-15	2001	01190102_15_03_01_MZoo	Svet	1	female	yap-squeak	5	0.148	9.187	9.656	10.078	9750	0.081	0.843	0.75	0.937	840	0.165
2001-03-15	2001	01190102_15_03_01_MZoo	Svet	1	female	yap-squeak	5	0.137	10.359	9.562	10.359	9560	0.159	0.914	0.984	1.195	1120	0.159
2001-03-19	2001	01200101_19_03_01_Mzoo	Svet	1	female	yap-squeak	5	0.197	8.953	8.765	9.328	8950	0.195	0.843	0.656	1.171	980	0.227
2001-03-19	2001	01200101_19_03_01_MZoo	Svet	1	female	yap-squeak	5	0.069	10.125	10.453	10.546	10450	0.188	0.75	0.75	0.984	890	0.188
2001-03-19	2001	01200103_19_03_01_MZoo	Svet	1	female	yap-squeak	4	0.079	9.093	9.609	9.703	9560	0.106	0.937	0.89	1.031	930	0.106
2001-03-19	2001	01200103_19_03_01_MZoo	Svet	1	female	yap-squeak	6	0.072	8.343	8.25	8.343	8250	0.083	0.9375	0.7265	1.125	2150	0.083
2002-07-30	2002	02300108_30_07_02_MuensterZoo	Muenster	2	male	yap-squeak	2	0.084	9.375	7.968	9.515	9370	0.033	1.453	1.078	1.453	2670	0.084
2002-07-31	2002	02310101_31_07_02_MuensterZoo	Muenster	2	male	yap-squeak	4	0.074	8.718	9.234	9.328	9140	0.104	0.703	0.609	0.843	700	0.104
2002-07-31	2002	02310101_31_07_02_MuensterZoo	Muenster	2	male	yap-squeak	4	0.143	8.203	9.281	9.937	9320	0.056	1.078	0.968667	1.10933	3180	0.146
2002-07-31	2002	02310103_31_07_02_MuensterZoo	Muenster	2	male	yap-squeak	4	0.087	8.718	9.843	10.687	10450	0.062	0.75	0.89	0.89	790	0.087
2002-07-31	2002	02310103_31_07_02_MuensterZoo	Muenster	2	male	yap-squeak	4	0.109	9.937	9.984	11.062	10920	0.149	0.656	0.562	0.843	700	0.149
2002-07-31	2002	02310108_31_07_02_MuensterZoo	Muenster	2	male	yap-squeak	2	0.097	8.812	7.406	8.953	8810	0.059	0.515	0.515	0.609	560	0.097
2002-07-31	2002	02310108_31_07_02_MuensterZoo	Muenster	2	male	yap-squeak	2	0.106	8.671	7.968	9.14	8810	0.105	0.656	0.843	0.796	750	0.107
2003-07-08	2003	03110302_08_07_03_Zoopitomnik	Vika	3	female	yap-squeak	6	0.081	6	8.531	8.671	8570	0.052	0.984	0.75	1.078	980	0.101
2003-07-08	2003	03120303_08_07_03_Zoopitomnik	Vika	3	female	yap-squeak	6	0.098	6.328	8.531	8.718	8620	0.041	0.984	0.89	1.078	930	0.108
2003-07-08	2003	03120303_08_07_03_Zoopitomnik	Vika	3	female	yap-squeak	6	0.098	7.171	8.484	8.671	8530	0.066	0.89	0.843	1.078	980	0.098
2003-07-08	2003	03120303_08_07_03_Zoopitomnik	Vika	3	female	yap-squeak	6	0.09	7.078	8.531	8.671	8570	0.045	0.984	0.562	0.937	840	0.096
2003-07-08	2003	03120303_08_07_03_Zoopitomnik	Vika	3	female	yap-squeak	6	0.1	6.046	8.437	8.531	8530	0.044	0.984	0.89	1.031	1960	0.104
2003-07-08	2003	03120304_08_07_03_Zoopitomnik	Vika	3	female	yap-squeak	6	0.098	6.843	8.671	8.765	8570	0.027	0.984	0.796	0.984	930	0.098
2003-07-08	2003	03120304_08_07_03_Zoopitomnik	Vika	3	female	yap-squeak	6	0.104	6.843	8.484	8.578	8340	0.027	1.031	0.703	1.031	890	0.108
2003-07-08	2003	03120304_08_07_03_Zoopitomnik	Vika	3	female	yap-squeak	6	0.088	6.328	7.968	8.671	8670	0.04	0.89	0.656	1.078	930	0.088
2003-07-08	2003	03120304_08_07_03_Zoopitomnik	Vika	3	female	yap-squeak	6	0.084	6.281	8.296	8.718	8620	0.045	0.984	0.562	1.031	650	0.108
2003-07-08	2003	03120304_08_07_03_Zoopitomnik	Vika	3	female	yap-squeak	6	0.094	6.468	8.625	8.765	8670	0.055	0.937	0.703	1.078	890	0.101
2003-07-08	2003	03120304_08_07_03_Zoopitomnik	Vika	3	female	yap-squeak	6	0.126	7.265	8.578	8.765	8530	0.073	0.984	0.984	1.031	980	0.126
2003-07-08	2003	03120304_08_07_03_Zoopitomnik	Vika	3	female	yap-squeak	6	0.11	6.515	8.625	8.578	8480	0.055	1.218	0.937	1.359	840	0.137
2003-07-08	2003	03120304_08_07_03_Zoopitomnik	Vika	3	female	yap-squeak	6	0.102	6.328	8.484	8.625	8480	0.049	0.98425	0.85525	1.00775	1960	0.102
2003-07-08	2003	03120304_08_07_03_Zoopitomnik	Vika	3	female	yap-squeak	6	0.116	6.89	8.671	8.953	8810	0.044	0.937	0.75	1.031	930	0.116
2003-07-08	2003	03120304_08_07_03_Zoopitomnik	Vika	3	female	yap-squeak	6	0.129	7.828	8.39	8.953	8480	0.052	1.078	0.75	1.125	2100	0.129
2003-07-08	2003	03120401_08_07_03_Zoopitomnik	Vika	3	female	yap-squeak	6	0.117	6.843	8.484	8.765	8620	0.044	0.984	0.703	1.078	1960	0.117
2003-07-08	2003	03120402_08_07_03_Zoopitomnik	Vika	3	female	yap-squeak	6	0.094	6.281	8.484	8.484	8430	0.039	0.9605	0.609	0.984	1870	0.094
2003-07-08	2003	03120402_08_07_03_Zoopitomnik	Vika	3	female	yap-squeak	6	0.119	6.093	8.484	8.812	8620	0.059	0.984	0.796	1.078	1960	0.119
2003-07-08	2003	03120402_08_07_03_Zoopitomnik	Vika	3	female	yap-squeak	6	0.134	6.281	8.39	8.718	8430	0.06	0.984	0.703	0.984	1920	0.134
2003-07-08	2003	03120402_08_07_03_Zoopitomnik	Vika	3	female	yap-squeak	6	0.108	6.187	8.437	8.906	8670	0.064	0.89	0.75	1.031	1920	0.108
2003-07-11	2003	03180401_11_07_03_Zoopitomnik	Vika	3	female	yap-squeak	6	0.089	7.031	8.296	8.718	8290	0.061	0.843	0.796	0.984	840	0.101
2003-07-11	2003	03180401_11_07_03_Zoopitomnik	Vika	3	female	yap-squeak	6	0.093	6.89	8.531	8.718	8570	0.027	0.937	0.656	0.937	840	0.096
2003-07-11	2003	03180401_11_07_03_Zoopitomnik	Vika	3	female	yap-squeak	6	0.082	5.015	8.25	8.343	8290	0.02	0.843	0.468	0.89	600	0.087
2003-07-11	2003	03180401_11_07_03_Zoopitomnik	Vika	3	female	yap-squeak	6	0.101	6.187	7.218	7.968	7640	0.026	0.843	0.609	0.843	750	0.101
2003-07-11	2003	03180401_11_07_03_Zoopitomnik	Vika	3	female	yap-squeak	6	0.168	7.078	10.265	10.546	10120	0.052	0.656	0.468	0.703	650	0.17
2003-09-18	2003	03580101_18_09_03_Tierpark	Nika	4	female	yap-squeak	6	0.16	8.625	9.468	9.468	9280	0.073	0.937	0.75	1.078	980	0.171
2003-09-18	2003	03580101_18_09_03_Tierpark	Nika	4	female	yap-squeak	6	0.125	9.562	9.468	10.171	9230	0.114	0.984	0.515	1.078	980	0.138
2003-09-20	2003	03600103_20_09_03_Tierpark	Nika	4	female	yap-squeak	6	0.097	9.843	9.281	9.937	9230	0.091	0.937	0.515	1.031	930	0.113
2003-09-20	2003	03600103_20_09_03_Tierpark	Nika	4	female	yap-squeak	6	0.138	9.375	9.75	9.75	9180	0.034	0.843	0.468	0.796	600	0.16
2003-09-21	2003	03610103_21_09_03_Tierpark	Nika	4	female	yap-squeak	6	0.112	8.953	9.796	9.796	8390	0.085	0.984	0.468	1.031	890	0.125
2003-09-21	2003	03610103_21_09_03_Tierpark	Nika	4	female	yap-squeak	6	0.11	8.859	9.843	9.937	9280	0.101	0.609	0.515	0.984	930	0.111
2003-09-21	2003	03610103_21_09_03_Tierpark	Nika	4	female	yap-squeak	6	0.136	9.421	9.656	9.937	9280	0.121	0.937	0.703	1.078	930	0.136
2003-09-21	2003	03610103_21_09_03_Tierpark	Nika	4	female	yap-squeak	6	0.182	8.39	10.031	10.125	9510	0.175	0.937	0.89	1.078	930	0.207
2003-09-21	2003	03610103_21_09_03_Tierpark	Nika	4	female	yap-squeak	6	0.156	9.656	9.656	10.031	9370	0.138	0.937	0.562	1.031	930	0.173
2003-09-21	2003	03610103_21_09_03_Tierpark	Nika	4	female	yap-squeak	6	0.155	9.703	9.703	10.031	9370	0.137	0.89	0.562	1.031	930	0.173
2003-09-21	2003	03610202_21_09_03_Tierpark	Nika	4	female	yap-squeak	6	0.114	8.531	9.562	9.562	9230	0.053	1	0.703	0.984333	840	0.116
2003-09-21	2003	03610202_21_09_03_Tierpark	Nika	4	female	yap-squeak	6	0.135	10.125	9.843	10.218	9560	0.083	0.984	0.515	1.125	930	0.142
2003-09-21	2003	03610202_21_09_03_Tierpark	Nika	4	female	yap-squeak	6	0.17	9.656	9.656	9.89	9420	0.048	1.078	0.75	1.078	930	0.172
2003-09-21	2003	03610202_21_09_03_Tierpark	Nika	4	female	yap-squeak	6	0.162	9.609	9.421	9.984	9370	0.041	0.984	0.468	1.031	650	0.163
2003-09-21	2003	03610202_21_09_03_Tierpark	Nika	4	female	yap-squeak	6	0.177	9.656	9.75	9.75	9320	0.063	1.031	0.421	1.125	980	0.191
2003-09-21	2003	03610202_21_09_03_Tierpark	Nika	4	female	yap-squeak	6	0.143	9.843	9.937	9.937	9460	0.057	0.937	0.421	0.984	980	0.152
2003-09-21	2003	03610202_21_09_03_Tierpark	Nika	4	female	yap-squeak	6	0.135	10.359	9.468	10.359	9320	0.144	0.703	0.562	1.031	980	0.159
2003-09-21	2003	03610202_21_09_03_Tierpark	Nika	4	female	yap-squeak	6	0.116	9.843	9.562	10.125	9460	0.108	0.796	0.562	1.031	980	0.124
2003-09-21	2003	03610202_21_09_03_Tierpark	Nika	4	female	yap-squeak	6	0.13	10.125	9.75	10.171	9460	0.079	0.937	0.562	1.125	980	0.137
2003-09-21	2003	03610202_21_09_03_Tierpark	Nika	4	female	yap-squeak	6	0.151	9.984	9.796	10.031	9510	0.111	1.078	0.656	1.125	1030	0.152
2003-09-21	2003	03610202_21_09_03_Tierpark	Nika	4	female	yap-squeak	6	0.148	9.89	9.281	9.796	9370	0.052	1.078	0.7265	1.078	980	0.16
2003-09-21	2003	03610202_21_09_03_Tierpark	Nika	4	female	yap-squeak	6	0.169	9.796	9.843	9.843	9420	0.096	0.984	0.656	1.031	980	0.169
2003-09-21	2003	03610202_21_09_03_Tierpark	Nika	4	female	yap-squeak	6	0.135	9.843	9.328	9.984	9280	0.056	0.984	0.562	1.078	890	0.138
2003-09-21	2003	03610202_21_09_03_Tierpark	Nika	4	female	yap-squeak	6	0.118	10.171	9.562	10.312	9370	0.112	0.843	0.656	1.078	980	0.126
2003-09-21	2003	03610202_21_09_03_Tierpark	Nika	4	female	yap-squeak	6	0.161	9.75	9.703	10.031	9510	0.058	1.031	0.703	1.031	980	0.165
2003-09-21	2003	03610202_21_09_03_Tierpark	Nika	4	female	yap-squeak	6	0.181	9.843	9.937	10.078	9600	0.086	1.031	0.75	1.125	980	0.193
2003-09-21	2003	03610202_21_09_03_Tierpark	Nika	4	female	yap-squeak	6	0.147	9.89	10.078	10.171	9600	0.117	0.89	0.609	1.125	930	0.156
2003-09-21	2003	03610202_21_09_03_Tierpark	Nika	4	female	yap-squeak	6	0.125	10.359	9.468	10.453	9460	0.097	0.89	0.328	1.078	980	0.132
2003-09-21	2003	03610202_21_09_03_Tierpark	Nika	4	female	yap-squeak	6	0.121	10.125	9.75	10.406	9460	0.12	0.703	0.609	1.078	930	0.129
2003-09-21	2003	03610202_21_09_03_Tierpark	Nika	4	female	yap-squeak	6	0.175	9	9.562	9.75	9460	0.098	0.984	0.703	1.078	980	0.194
2003-09-21	2003	03610202_21_09_03_Tierpark	Nika	4	female	yap-squeak	6	0.127	10.125	9.843	10.171	9510	0.093	0.89	0.796	0.937	980	0.129
2003-09-21	2003	03610202_21_09_03_Tierpark	Nika	4	female	yap-squeak	6	0.148	9.093	9.187	9.937	9230	0.048	0.984	0.6325	1.031	840	0.172
